# Supplementary material for: A Realist Review of How Community-Based Drug Checking Services Could Be Designed and Implemented to Promote Engagement of People Who Use Drugs
Source: Int J Environ Res Public Health. 2022 Sep 22;19(19):11960. doi: 10.3390/ijerph191911960 (PMC9564958; doi:10.3390/ijerph191911960)
Supplement: Supplementary file 1 [file ijerph-19-11960-s001.zip]

Archive with 3 entries (3 files):
- Supp File S1 - IPT table.pdf
- Supp File S2 - included studies table.pdf
- Supp File S3 - acronym list .pdf
